# Supplementary material for: Bioengineering of Genetically Encoded Gene Promoter Repressed by the Flavonoid Apigenin for Constructing Intracellular Sensor for Molecular Events
Source: Biosensors (Basel). 2021 Apr 28;11(5):137. doi: 10.3390/bios11050137 (PMC8147076; doi:10.3390/bios11050137)
Supplement: Supplementary file 1 [file biosensors-11-00137-s001.zip]

Archive with 1 entries (1 files):
- biosensors-1132903-supplementary.pdf
